# Supplementary material for: Estimating the relative proportions of SARS-CoV-2 haplotypes from wastewater samples
Source: Cell Rep Methods. 2022 Sep 20;2(10):100313. doi: 10.1016/j.crmeth.2022.100313 (PMC9485417; doi:10.1016/j.crmeth.2022.100313)
Supplement: Table S1. List of background, clinical, and estimated SARS-CoV-2 sequences used to estimate phylogenetic tree, related to Figure 7 [file mmc2.xlsx]

## Sheet: Table S1
Table S1. List of background, clinical, and estimated SARS-CoV-2 sequences used to estimate phylogenetic tree, Related to Figure 7.
GISAID	Haplotype type
EPI_ISL_402124	background
EPI_ISL_3126643	background
EPI_ISL_3375630	background
EPI_ISL_418241	background
EPI_ISL_8682172	background
EPI_ISL_430801	background
EPI_ISL_792451	background
EPI_ISL_1718305	background
EPI_ISL_547446	background
EPI_ISL_794671	background
EPI_ISL_849694	background
EPI_ISL_468012	background
EPI_ISL_468040	background
EPI_ISL_3247060	background
EPI_ISL_4761447	background
EPI_ISL_794708	background
EPI_ISL_774884	background
EPI_ISL_734698	background
EPI_ISL_837577	background
EPI_ISL_1016690	background
EPI_ISL_6640919	background
EPI_ISL_6640916	background
EPI_ISL_6640917	background
EPI_ISL_7548933	background
EPI_ISL_7834405	background
EPI_ISL_8826526	background
EPI_ISL_513533	background
EPI_ISL_672741	background
EPI_ISL_10796051	background
EPI_ISL_2082016	background
EPI_ISL_2939984	background
EPI_ISL_8710879	background
EPI_ISL_445334	background
EPI_ISL_447817	background
EPI_ISL_914811	background
EPI_ISL_3026025	background
EPI_ISL_10115878	background
EPI_ISL_10115886	background
EPI_ISL_3061737	background
EPI_ISL_513312	background
EPI_ISL_3257920	background
EPI_ISL_2982482	background
EPI_ISL_618659	background
EPI_ISL_8011759	background
EPI_ISL_1381304	background
EPI_ISL_846494	background
EPI_ISL_880825	background
EPI_ISL_4301815	background
EPI_ISL_9697171	background
EPI_ISL_9697173	background
EPI_ISL_9697176	background
EPI_ISL_5146911	background
EPI_ISL_4819908	background
EPI_ISL_4819964	background
EPI_ISL_1760554	background
EPI_ISL_1420669	background
EPI_ISL_8207301	background
EPI_ISL_2245783	background
EPI_ISL_2245795	background
EPI_ISL_7357684	background
EPI_ISL_2611671	background
EPI_ISL_1041204	background
EPI_ISL_1928624	background
EPI_ISL_10812271	background
EPI_ISL_1524344	background
EPI_ISL_812275	background
EPI_ISL_812278	background
EPI_ISL_681885	background
EPI_ISL_1620702	background
EPI_ISL_2757688	background
EPI_ISL_684689	background
EPI_ISL_9093414	background
EPI_ISL_2779519	background
EPI_ISL_1072985	background
EPI_ISL_1273401	background
EPI_ISL_3570034	background
EPI_ISL_2484522	background
EPI_ISL_508863	background
EPI_ISL_3716459	background
EPI_ISL_8170433	background
EPI_ISL_11033242	background
EPI_ISL_455434	background
EPI_ISL_2712614	background
EPI_ISL_9102388	background
EPI_ISL_3446541	background
EPI_ISL_2923150	background
EPI_ISL_9879582	background
EPI_ISL_7908575	background
EPI_ISL_516922	background
EPI_ISL_9418720	background
EPI_ISL_11325779	background
EPI_ISL_2612300	background
EPI_ISL_9454955	background
EPI_ISL_9454956	background
EPI_ISL_9907699	background
EPI_ISL_11376196	background
EPI_ISL_413574	background
EPI_ISL_547983	background
EPI_ISL_579066	background
EPI_ISL_579072	background
EPI_ISL_622795	background
EPI_ISL_456163	background
EPI_ISL_456188	background
EPI_ISL_579168	background
EPI_ISL_579228	background
EPI_ISL_548130	background
EPI_ISL_548145	background
EPI_ISL_1016867	background
EPI_ISL_3164104	background
EPI_ISL_3664458	background
EPI_ISL_8802828	background
EPI_ISL_766569	background
EPI_ISL_10104947	background
EPI_ISL_491131	background
EPI_ISL_9437332	background
EPI_ISL_9469685	background
EPI_ISL_9469688	background
EPI_ISL_6944544	background
EPI_ISL_1111076	background
EPI_ISL_3376015	background
EPI_ISL_1092336	background
EPI_ISL_1111268	background
EPI_ISL_1111358	background
EPI_ISL_8889869	background
EPI_ISL_9324475	background
EPI_ISL_9323444	background
EPI_ISL_2843284	background
EPI_ISL_436715	background
EPI_ISL_2450525	background
EPI_ISL_4768107	background
EPI_ISL_437739	background
EPI_ISL_678218	background
EPI_ISL_453032	background
EPI_ISL_7571605	background
EPI_ISL_6698775	background
EPI_ISL_4755975	background
EPI_ISL_2508988	background
EPI_ISL_8724967	background
EPI_ISL_1239417	background
EPI_ISL_577742	background
EPI_ISL_1181826	background
EPI_ISL_6647957	background
EPI_ISL_9871058	background
EPI_ISL_6647956	background
EPI_ISL_6647958	background
EPI_ISL_6647959	background
EPI_ISL_6647960	background
EPI_ISL_9201612	background
EPI_ISL_3066515	background
EPI_ISL_3317725	background
EPI_ISL_877103	background
EPI_ISL_2790715	background
EPI_ISL_4539507	background
EPI_ISL_2574054	background
EPI_ISL_10834874	background
EPI_ISL_9802446	background
EPI_ISL_467651	background
EPI_ISL_2942243	background
EPI_ISL_2965200	background
EPI_ISL_426434	background
EPI_ISL_603859	background
EPI_ISL_3742006	background
EPI_ISL_859643	background
EPI_ISL_5142626	background
EPI_ISL_1577815	background
EPI_ISL_2455497	background
EPI_ISL_4513667	background
EPI_ISL_7988152	background
EPI_ISL_7988153	background
EPI_ISL_2803558	background
EPI_ISL_3722291	background
EPI_ISL_8559248	background
EPI_ISL_3797111	background
EPI_ISL_12900148	clinical
EPI_ISL_8919331	clinical
EPI_ISL_8919408	clinical
EPI_ISL_8919440	clinical
EPI_ISL_11571978	clinical
EPI_ISL_9195984	clinical
EPI_ISL_9195858	clinical
EPI_ISL_9195939	clinical
EPI_ISL_9195837	clinical
EPI_ISL_9196056	clinical
EPI_ISL_8919493	clinical
EPI_ISL_8919425	clinical
EPI_ISL_8918110	clinical
EPI_ISL_8917901	clinical
EPI_ISL_8917949	clinical
EPI_ISL_11573366	clinical
EPI_ISL_11577783	clinical
EPI_ISL_11577911	clinical
EPI_ISL_9196040	clinical
EPI_ISL_9195900	clinical
EPI_ISL_9196100	clinical
EPI_ISL_11999877	clinical
EPI_ISL_9935156	clinical
EPI_ISL_11147122	clinical
EPI_ISL_11146080	clinical
EPI_ISL_11147107	clinical
EPI_ISL_11146709	clinical
EPI_ISL_11146377	clinical
EPI_ISL_9807228	clinical
EPI_ISL_9807208	clinical
EPI_ISL_9805991	clinical
EPI_ISL_9805956	clinical
EPI_ISL_9805919	clinical
EPI_ISL_9807059	clinical
EPI_ISL_9807048	clinical
EPI_ISL_9805915	clinical
EPI_ISL_9805823	clinical
EPI_ISL_9805968	clinical
EPI_ISL_9805978	clinical
EPI_ISL_9805884	clinical
EPI_ISL_9805892	clinical
EPI_ISL_10085013	clinical
EPI_ISL_9805797	clinical
EPI_ISL_9805651	clinical
EPI_ISL_9230919	estimated
EPI_ISL_9220378	estimated
EPI_ISL_9517034	estimated
EPI_ISL_9646681	estimated
EPI_ISL_9415045	estimated
EPI_ISL_9083737	estimated
EPI_ISL_8915483	estimated
EPI_ISL_10007277	estimated
EPI_ISL_10077552	estimated
EPI_ISL_10322411	estimated
EPI_ISL_10489993	estimated
EPI_ISL_10544043	estimated
EPI_ISL_11026277	estimated
EPI_ISL_11206239	estimated
EPI_ISL_8638713	estimated
EPI_ISL_8727347	estimated
EPI_ISL_8738052	estimated
EPI_ISL_8755969	estimated
EPI_ISL_9277900	estimated
EPI_ISL_8766422	estimated
EPI_ISL_8820833	estimated
EPI_ISL_9131282	estimated
EPI_ISL_9187199	estimated
EPI_ISL_9202815	estimated
EPI_ISL_9219303	estimated
EPI_ISL_9394746	estimated
EPI_ISL_9476845	estimated
EPI_ISL_9476955	estimated
EPI_ISL_9530138	estimated
EPI_ISL_9534693	estimated
EPI_ISL_9570148	estimated
EPI_ISL_9584873	estimated
EPI_ISL_9593738	estimated
EPI_ISL_9639824	estimated
EPI_ISL_9659524	estimated
EPI_ISL_9678863	estimated
EPI_ISL_9682374	estimated
EPI_ISL_9803323	estimated
EPI_ISL_9803439	estimated
EPI_ISL_9913433	estimated
EPI_ISL_9930276	estimated
EPI_ISL_9942172	estimated
EPI_ISL_9973587	estimated
EPI_ISL_9976252	estimated
